# Supplementary material for: Efficacy and Safety of 6.3 Fr Versus 7.5 Fr Single-Use Flexible Ureteroscopes for Upper Urinary Tract Stones: A Systematic Review and Meta-Analysis of Randomized Controlled Trials
Source: Medicina (Kaunas). 2025 Nov 26;61(12):2103. doi: 10.3390/medicina61122103 (PMC12734828; doi:10.3390/medicina61122103)
Supplement: Supplementary file 1 [file medicina-61-02103-s001.zip]

Archive with 1 entries (1 files):
- medicina-3993862-supplementary.pdf
